# Supplementary material for: Mentha pulegium L. (Pennyroyal, Lamiaceae) Extracts Impose Abortion or Fetal-Mediated Toxicity in Pregnant Rats; Evidenced by the Modulation of Pregnancy Hormones, MiR-520, MiR-146a, TIMP-1 and MMP-9 Protein Expressions, Inflammatory State, Certain Related Signaling Pathways, and Metabolite Profiling via UPLC-ESI-TOF-MS
Source: Toxins (Basel). 2022 May 16;14(5):347. doi: 10.3390/toxins14050347 (PMC9147109; doi:10.3390/toxins14050347)
Supplement: Supplementary file 1 [file toxins-14-00347-s001.zip]

Archive with 1 entries (1 files):
- toxins-1713335-supplementary.pdf
